# Supplementary material for: Tracking disease progression by searching paths in a temporal network of biological processes
Source: PLoS One. 2017 Apr 27;12(4):e0176172. doi: 10.1371/journal.pone.0176172 (PMC5407620; doi:10.1371/journal.pone.0176172)
Supplement: S1 Table — The list of 816 biological process names. (XLS) [file pone.0176172.s005.xls]

## Sheet: Sheet1
cellular response to heat (GO:0034605)
dendrite development (GO:0016358)
positive regulation of stress fiber assembly (GO:0051496)
positive regulation of filopodium assembly (GO:0051491)
transcription-coupled nucleotide-excision repair (GO:0006283)
social behavior (GO:0035176)
defense response to fungus (GO:0050832)
defense response to Gram-positive bacterium (GO:0050830)
positive regulation of acute inflammatory response (GO:0002675)
mRNA polyadenylation (GO:0006378)
activation of protein kinase A activity (GO:0034199)
tetrahydrofolate metabolic process (GO:0046653)
insulin secretion (GO:0030073)
embryonic cranial skeleton morphogenesis (GO:0048701)
protein targeting to mitochondrion (GO:0006626)
oligodendrocyte differentiation (GO:0048709)
adult walking behavior (GO:0007628)
positive regulation of mesenchymal cell proliferation (GO:0002053)
positive regulation of neuroblast proliferation (GO:0002052)
dendrite morphogenesis (GO:0048813)
mitochondrial respiratory chain complex I assembly (GO:0032981)
negative regulation of fibroblast proliferation (GO:0048147)
positive regulation of fibroblast proliferation (GO:0048146)
retinoic acid receptor signaling pathway (GO:0048384)
negative regulation of retinoic acid receptor signaling pathway (GO:0048387)
nuclear-transcribed mRNA poly(A) tail shortening (GO:0000289)
positive regulation of viral genome replication (GO:0045070)
negative regulation of viral genome replication (GO:0045071)
insulin receptor signaling pathway (GO:0008286)
cardiac myofibril assembly (GO:0055003)
cardiac muscle cell differentiation (GO:0055007)
temperature homeostasis (GO:0001659)
embryonic hemopoiesis (GO:0035162)
peptidyl-threonine phosphorylation (GO:0018107)
myoblast differentiation (GO:0045445)
endothelial cell differentiation (GO:0045446)
organ regeneration (GO:0031100)
phosphatidylglycerol acyl-chain remodeling (GO:0036148)
phosphatidylinositol acyl-chain remodeling (GO:0036149)
detection of chemical stimulus involved in sensory perception of smell (GO:0050911)
focal adhesion assembly (GO:0048041)
positive regulation of multicellular organism growth (GO:0040018)
release of cytochrome c from mitochondria (GO:0001836)
positive regulation of interleukin-6 production (GO:0032755)
negative regulation of reproductive process (GO:2000242)
cell-matrix adhesion (GO:0007160)
T cell mediated immunity (GO:0002456)
phosphatidylcholine biosynthetic process (GO:0006656)
determination of left/right symmetry (GO:0007368)
positive regulation of osteoblast differentiation (GO:0045669)
negative regulation of osteoblast differentiation (GO:0045668)
protein K63-linked deubiquitination (GO:0070536)
toll-like receptor 9 signaling pathway (GO:0034162)
toll-like receptor 10 signaling pathway (GO:0034166)
cytokine biosynthetic process (GO:0042089)
response to X-ray (GO:0010165)
forebrain neuron development (GO:0021884)
mismatch repair (GO:0006298)
muscle cell cellular homeostasis (GO:0046716)
protein stabilization (GO:0050821)
defense response to Gram-negative bacterium (GO:0050829)
regulation of transcription from RNA polymerase II promoter in response to hypoxia (GO:0061418)
7-methylguanosine mRNA capping (GO:0006370)
transcription initiation from RNA polymerase I promoter (GO:0006361)
negative chemotaxis (GO:0050919)
transcription initiation from RNA polymerase II promoter (GO:0006367)
canonical Wnt signaling pathway (GO:0060070)
somatic stem cell maintenance (GO:0035019)
energy coupled proton transmembrane transport, against electrochemical gradient (GO:0015988)
negative regulation of cysteine-type endopeptidase activity involved in apoptotic process (GO:0043154)
entrainment of circadian clock by photoperiod (GO:0043153)
negative regulation of extrinsic apoptotic signaling pathway via death domain receptors (GO:1902042)
positive regulation of extrinsic apoptotic signaling pathway via death domain receptors (GO:1902043)
nucleotide-sugar biosynthetic process (GO:0009226)
positive regulation of calcium ion import (GO:0090280)
male meiosis I (GO:0007141)
embryonic digestive tract development (GO:0048566)
regulation of the force of heart contraction (GO:0002026)
erythrocyte development (GO:0048821)
positive regulation of phosphatidylinositol 3-kinase signaling (GO:0014068)
phosphatidylinositol 3-kinase signaling (GO:0014065)
long-term synaptic potentiation (GO:0060291)
cardiac muscle tissue development (GO:0048738)
central nervous system projection neuron axonogenesis (GO:0021952)
actin cytoskeleton reorganization (GO:0031532)
mitotic nuclear division (GO:0007067)
synapse assembly (GO:0007416)
phosphatidylcholine acyl-chain remodeling (GO:0036151)
lytic vacuole organization (GO:0080171)
mitochondrial respiratory chain complex I biogenesis (GO:0097031)
circadian regulation of gene expression (GO:0032922)
neuronal action potential (GO:0019228)
response to morphine (GO:0043278)
release of sequestered calcium ion into cytosol (GO:0051209)
negative regulation of tumor necrosis factor production (GO:0032720)
epidermal growth factor receptor signaling pathway (GO:0007173)
transforming growth factor beta receptor signaling pathway (GO:0007179)
cellular response to cAMP (GO:0071320)
actin filament polymerization (GO:0030041)
response to increased oxygen levels (GO:0036296)
protein K48-linked deubiquitination (GO:0071108)
negative regulation of anoikis (GO:2000811)
negative regulation of smoothened signaling pathway (GO:0045879)
coagulation (GO:0050817)
positive regulation of protein insertion into mitochondrial membrane involved in apoptotic signaling pathway (GO:1900740)
activation of adenylate cyclase activity (GO:0007190)
adenylate cyclase-inhibiting G-protein coupled receptor signaling pathway (GO:0007193)
phosphatidylserine acyl-chain remodeling (GO:0036150)
negative regulation of adenylate cyclase activity (GO:0007194)
positive regulation of cardiac muscle cell proliferation (GO:0060045)
negative regulation of insulin secretion (GO:0046676)
retinol metabolic process (GO:0042572)
retinoic acid metabolic process (GO:0042573)
regulation of peptidyl-serine phosphorylation of STAT protein (GO:0033139)
ventricular cardiac muscle cell action potential (GO:0086005)
metanephros development (GO:0001656)
ureteric bud development (GO:0001657)
branching involved in mammary gland duct morphogenesis (GO:0060444)
negative regulation of peptidyl-serine phosphorylation (GO:0033137)
branching involved in ureteric bud morphogenesis (GO:0001658)
retrograde vesicle-mediated transport, Golgi to ER (GO:0006890)
cell cycle G2/M phase transition (GO:0044839)
regulation of dopamine secretion (GO:0014059)
neural tube closure (GO:0001843)
labyrinthine layer blood vessel development (GO:0060716)
natural killer cell activation involved in immune response (GO:0002323)
chloride transmembrane transport (GO:1902476)
glutathione biosynthetic process (GO:0006750)
vesicle transport along microtubule (GO:0047496)
male gonad development (GO:0008584)
protein palmitoylation (GO:0018345)
embryonic skeletal system development (GO:0048706)
copper ion transport (GO:0006825)
adult heart development (GO:0007512)
detection of chemical stimulus involved in sensory perception of bitter taste (GO:0001580)
skeletal muscle tissue development (GO:0007519)
positive regulation of NF-kappaB import into nucleus (GO:0042346)
spinal cord motor neuron differentiation (GO:0021522)
activation of phospholipase C activity (GO:0007202)
nucleotide-binding oligomerization domain containing signaling pathway (GO:0070423)
triglyceride catabolic process (GO:0019433)
positive regulation of interleukin-12 production (GO:0032735)
positive regulation of G1/S transition of mitotic cell cycle (GO:1900087)
positive regulation of interleukin-10 production (GO:0032733)
positive regulation of erythrocyte differentiation (GO:0045648)
cellular response to interleukin-4 (GO:0071353)
regulation of N-methyl-D-aspartate selective glutamate receptor activity (GO:2000310)
regulation of alpha-amino-3-hydroxy-5-methyl-4-isoxazole propionate selective glutamate receptor activity (GO:2000311)
toll-like receptor 5 signaling pathway (GO:0034146)
cellular response to glucose starvation (GO:0042149)
positive regulation of phosphatidylinositol 3-kinase activity (GO:0043552)
cortical actin cytoskeleton organization (GO:0030866)
negative regulation of cyclin-dependent protein serine/threonine kinase activity (GO:0045736)
positive regulation of DNA repair (GO:0045739)
ER-associated ubiquitin-dependent protein catabolic process (GO:0030433)
regulation of gene expression by genetic imprinting (GO:0006349)
chromatin silencing (GO:0006342)
regulation of protein insertion into mitochondrial membrane involved in apoptotic signaling pathway (GO:1900739)
activation of MAPKK activity (GO:0000186)
inactivation of MAPK activity (GO:0000188)
positive regulation of organelle assembly (GO:1902117)
spleen development (GO:0048536)
lymph node development (GO:0048535)
neuron fate specification (GO:0048665)
negative regulation of smooth muscle cell proliferation (GO:0048662)
neuron fate commitment (GO:0048663)
positive regulation of smooth muscle cell proliferation (GO:0048661)
mitochondrial ATP synthesis coupled proton transport (GO:0042776)
intrinsic apoptotic signaling pathway in response to DNA damage by p53 class mediator (GO:0042771)
sarcomere organization (GO:0045214)
neuroblast proliferation (GO:0007405)
substantia nigra development (GO:0021762)
suckling behavior (GO:0001967)
response to corticosterone (GO:0051412)
protein ADP-ribosylation (GO:0006471)
neuromuscular junction development (GO:0007528)
sensory perception of pain (GO:0019233)
regulation of cell shape (GO:0008360)
organ induction (GO:0001759)
neural crest cell migration (GO:0001755)
somitogenesis (GO:0001756)
neuromuscular synaptic transmission (GO:0007274)
behavioral fear response (GO:0001662)
negative regulation of protein binding (GO:0032091)
mitotic cytokinesis (GO:0000281)
phosphatidylinositol phosphorylation (GO:0046854)
osteoclast differentiation (GO:0030316)
T cell differentiation in thymus (GO:0033077)
cellular response to calcium ion (GO:0071277)
blood vessel remodeling (GO:0001974)
regulation of synaptic vesicle exocytosis (GO:2000300)
retrograde transport, endosome to Golgi (GO:0042147)
toll-like receptor TLR1:TLR2 signaling pathway (GO:0038123)
toll-like receptor TLR6:TLR2 signaling pathway (GO:0038124)
intracellular pH reduction (GO:0051452)
cellular response to type I interferon (GO:0071357)
negative regulation of Notch signaling pathway (GO:0045746)
positive regulation of Notch signaling pathway (GO:0045747)
positive regulation of G-protein coupled receptor protein signaling pathway (GO:0045745)
male genitalia development (GO:0030539)
brown fat cell differentiation (GO:0050873)
anterograde synaptic vesicle transport (GO:0048490)
nucleosome disassembly (GO:0006337)
phosphatidic acid metabolic process (GO:0046473)
regulation of rhodopsin mediated signaling pathway (GO:0022400)
positive regulation of ATP catabolic process (GO:1903291)
lamellipodium assembly (GO:0030032)
extrinsic apoptotic signaling pathway in absence of ligand (GO:0097192)
dolichol-linked oligosaccharide biosynthetic process (GO:0006488)
positive regulation of gene expression, epigenetic (GO:0045815)
negative regulation of canonical Wnt signaling pathway (GO:0090090)
interferon-gamma-mediated signaling pathway (GO:0060333)
type I interferon signaling pathway (GO:0060337)
regulation of interferon-gamma-mediated signaling pathway (GO:0060334)
thyroid gland development (GO:0030878)
CENP-A containing nucleosome assembly (GO:0034080)
G2/M transition of mitotic cell cycle (GO:0000086)
axon regeneration (GO:0031103)
early endosome to late endosome transport (GO:0045022)
retinal ganglion cell axon guidance (GO:0031290)
T cell costimulation (GO:0031295)
intermediate filament organization (GO:0045109)
JAK-STAT cascade involved in growth hormone signaling pathway (GO:0060397)
mammary gland development (GO:0030879)
adipose tissue development (GO:0060612)
DNA excision (GO:0044349)
positive regulation of excitatory postsynaptic membrane potential (GO:2000463)
Notch receptor processing (GO:0007220)
negative regulation of epithelial to mesenchymal transition (GO:0010719)
positive regulation of epithelial to mesenchymal transition (GO:0010718)
negative regulation of NF-kappaB transcription factor activity (GO:0032088)
protein targeting to plasma membrane (GO:0072661)
steroid hormone mediated signaling pathway (GO:0043401)
negative regulation of signal transduction in absence of ligand (GO:1901099)
protein peptidyl-prolyl isomerization (GO:0000413)
hair follicle development (GO:0001942)
heart looping (GO:0001947)
B cell homeostasis (GO:0001782)
melanosome transport (GO:0032402)
histone deubiquitination (GO:0016578)
monocyte chemotaxis (GO:0002548)
cellular response to UV (GO:0034644)
multicellular organismal aging (GO:0010259)
glucan biosynthetic process (GO:0009250)
positive regulation of ERK1 and ERK2 cascade (GO:0070374)
negative regulation of ERK1 and ERK2 cascade (GO:0070373)
ERK1 and ERK2 cascade (GO:0070371)
phosphatidylinositol dephosphorylation (GO:0046856)
response to iron ion (GO:0010039)
negative regulation of viral entry into host cell (GO:0046597)
negative regulation of cell cycle arrest (GO:0071157)
negative regulation of insulin receptor signaling pathway (GO:0046627)
positive chemotaxis (GO:0050918)
regulation of mitochondrial membrane potential (GO:0051881)
sialylation (GO:0097503)
mannosylation (GO:0097502)
purine ribonucleoside bisphosphate metabolic process (GO:0034035)
neurotransmitter biosynthetic process (GO:0042136)
heme biosynthetic process (GO:0006783)
substrate adhesion-dependent cell spreading (GO:0034446)
glycerol metabolic process (GO:0006071)
eating behavior (GO:0042755)
cellular component disassembly involved in execution phase of apoptosis (GO:0006921)
positive regulation of neutrophil migration (GO:1902624)
patterning of blood vessels (GO:0001569)
lymphocyte chemotaxis (GO:0048247)
ER to Golgi vesicle-mediated transport (GO:0006888)
homophilic cell adhesion via plasma membrane adhesion molecules (GO:0007156)
somatic diversification of immunoglobulins involved in immune response (GO:0002208)
behavioral defense response (GO:0002209)
positive regulation of skeletal muscle tissue development (GO:0048643)
somatic recombination of immunoglobulin genes involved in immune response (GO:0002204)
melanocyte differentiation (GO:0030318)
acute-phase response (GO:0006953)
phospholipid translocation (GO:0045332)
phosphatidic acid biosynthetic process (GO:0006654)
nuclear-transcribed mRNA catabolic process, nonsense-mediated decay (GO:0000184)
fibroblast growth factor receptor signaling pathway (GO:0008543)
JNK cascade (GO:0007254)
activation of NF-kappaB-inducing kinase activity (GO:0007250)
carbohydrate phosphorylation (GO:0046835)
termination of G-protein coupled receptor signaling pathway (GO:0038032)
cobalamin metabolic process (GO:0009235)
signal transduction in absence of ligand (GO:0038034)
multicellular organism reproduction (GO:0032504)
cellular response to glucose stimulus (GO:0071333)
binding of sperm to zona pellucida (GO:0007339)
RNA phosphodiester bond hydrolysis, endonucleolytic (GO:0090502)
RNA phosphodiester bond hydrolysis, exonucleolytic (GO:0090503)
detection of light stimulus involved in visual perception (GO:0050908)
endochondral ossification (GO:0001958)
protein K63-linked ubiquitination (GO:0070534)
positive regulation of ubiquitin-protein ligase activity involved in mitotic cell cycle (GO:0051437)
negative regulation of ubiquitin-protein ligase activity involved in mitotic cell cycle (GO:0051436)
protein-DNA complex disassembly (GO:0032986)
positive regulation of angiogenesis (GO:0045766)
positive regulation of calcium-mediated signaling (GO:0050850)
T cell receptor signaling pathway (GO:0050852)
B cell receptor signaling pathway (GO:0050853)
protein refolding (GO:0042026)
exonucleolytic nuclear-transcribed mRNA catabolic process involved in deadenylation-dependent decay (GO:0043928)
bone remodeling (GO:0046849)
positive regulation of cell adhesion mediated by integrin (GO:0033630)
positive regulation of vasoconstriction (GO:0045907)
positive regulation of vasodilation (GO:0045909)
negative regulation of protein kinase B signaling (GO:0051898)
organ growth (GO:0035265)
positive regulation of protein kinase B signaling (GO:0051897)
positive regulation of focal adhesion assembly (GO:0051894)
negative regulation of steroid biosynthetic process (GO:0010894)
TRIF-dependent toll-like receptor signaling pathway (GO:0035666)
homeostasis of number of cells within a tissue (GO:0048873)
N-acetylglucosamine metabolic process (GO:0006044)
mitochondrion morphogenesis (GO:0070584)
hydrogen peroxide catabolic process (GO:0042744)
regulation of circadian sleep/wake cycle (GO:0042749)
filopodium assembly (GO:0046847)
regulation of cilium assembly (GO:1902017)
oogenesis (GO:0048477)
activation of JUN kinase activity (GO:0007257)
in utero embryonic development (GO:0001701)
cholesterol homeostasis (GO:0042632)
glutamate secretion (GO:0014047)
establishment of mitotic spindle orientation (GO:0000132)
viral entry into host cell (GO:0046718)
nucleotide-excision repair, DNA gap filling (GO:0006297)
reverse cholesterol transport (GO:0043691)
protein K11-linked ubiquitination (GO:0070979)
autophagic vacuole assembly (GO:0000045)
embryonic placenta development (GO:0001892)
negative regulation of fat cell differentiation (GO:0045599)
positive regulation of NF-kappaB transcription factor activity (GO:0051092)
male meiosis (GO:0007140)
cellular senescence (GO:0090398)
platelet aggregation (GO:0070527)
bone mineralization (GO:0030282)
positive regulation of heart rate (GO:0010460)
positive regulation of cytokinesis (GO:0032467)
defense response to protozoan (GO:0042832)
positive regulation of activated T cell proliferation (GO:0042104)
B cell proliferation (GO:0042100)
neuron apoptotic process (GO:0051402)
positive regulation of axon extension (GO:0045773)
negative regulation of interferon-gamma production (GO:0032689)
V(D)J recombination (GO:0033151)
monocyte differentiation (GO:0030224)
platelet formation (GO:0030220)
ATP catabolic process (GO:0006200)
negative regulation of cytokine biosynthetic process (GO:0042036)
double-strand break repair via nonhomologous end joining (GO:0006303)
termination of RNA polymerase I transcription (GO:0006363)
apoptotic DNA fragmentation (GO:0006309)
transcription elongation from RNA polymerase I promoter (GO:0006362)
vesicle fusion (GO:0006906)
neutrophil chemotaxis (GO:0030593)
termination of RNA polymerase II transcription (GO:0006369)
cellular response to epidermal growth factor stimulus (GO:0071364)
transcription elongation from RNA polymerase II promoter (GO:0006368)
somatic stem cell division (GO:0048103)
mitochondrion degradation (GO:0000422)
DNA strand elongation involved in DNA replication (GO:0006271)
negative regulation of innate immune response (GO:0045824)
regulation of cardiac muscle contraction by regulation of the release of sequestered calcium ion (GO:0010881)
negative regulation of lipid storage (GO:0010888)
positive regulation of canonical Wnt signaling pathway (GO:0090263)
embryonic digestive tract morphogenesis (GO:0048557)
positive regulation of pathway-restricted SMAD protein phosphorylation (GO:0010862)
positive regulation of alpha-beta T cell proliferation (GO:0046641)
cilium morphogenesis (GO:0060271)
behavioral response to pain (GO:0048266)
ribosome biogenesis (GO:0042254)
T cell homeostasis (GO:0043029)
positive regulation of branching involved in ureteric bud morphogenesis (GO:0090190)
positive regulation of protein dephosphorylation (GO:0035307)
negative regulation of cytokine secretion (GO:0050710)
positive regulation of interleukin-1 beta secretion (GO:0050718)
collagen catabolic process (GO:0030574)
cholesterol biosynthetic process (GO:0006695)
bile acid biosynthetic process (GO:0006699)
innate immune response in mucosa (GO:0002227)
liver development (GO:0001889)
cellular iron ion homeostasis (GO:0006879)
oocyte maturation (GO:0001556)
histone H3 deacetylation (GO:0070932)
synaptonemal complex assembly (GO:0007130)
synaptic transmission, cholinergic (GO:0007271)
acylglycerol homeostasis (GO:0055090)
sensory perception of taste (GO:0050909)
neural tube development (GO:0021915)
2-oxoglutarate metabolic process (GO:0006103)
visual learning (GO:0008542)
positive regulation of Rab GTPase activity (GO:0032851)
endocytic recycling (GO:0032456)
platelet degranulation (GO:0002576)
negative regulation of T cell proliferation (GO:0042130)
activation of protein kinase B activity (GO:0032148)
heterotypic cell-cell adhesion (GO:0034113)
positive regulation of cell junction assembly (GO:1901890)
negative regulation of neuron apoptotic process (GO:0043524)
positive regulation of neuron apoptotic process (GO:0043525)
lipid storage (GO:0019915)
glucose transport (GO:0015758)
cytoplasmic microtubule organization (GO:0031122)
proximal/distal pattern formation (GO:0009954)
positive regulation of peptidyl-serine phosphorylation of STAT protein (GO:0033141)
erythrocyte differentiation (GO:0030218)
nucleotide-excision repair, DNA damage removal (GO:0000718)
lipid translocation (GO:0034204)
motor neuron axon guidance (GO:0008045)
intraspecies interaction between organisms (GO:0051703)
cAMP catabolic process (GO:0006198)
positive regulation of glucose import (GO:0046326)
synaptic transmission, glutamatergic (GO:0035249)
positive regulation of synapse assembly (GO:0051965)
positive regulation of synaptic transmission, glutamatergic (GO:0051968)
myeloid dendritic cell differentiation (GO:0043011)
peptidyl-tyrosine dephosphorylation (GO:0035335)
positive regulation of phagocytosis (GO:0050766)
negative regulation of extrinsic apoptotic signaling pathway in absence of ligand (GO:2001240)
keratan sulfate biosynthetic process (GO:0018146)
positive regulation of intrinsic apoptotic signaling pathway (GO:2001244)
response to cold (GO:0009409)
3'-phosphoadenosine 5'-phosphosulfate metabolic process (GO:0050427)
tight junction assembly (GO:0070830)
branched-chain amino acid catabolic process (GO:0009083)
cellular protein catabolic process (GO:0044257)
smooth muscle cell differentiation (GO:0051145)
pseudouridine synthesis (GO:0001522)
protein N-linked glycosylation via asparagine (GO:0018279)
DNA damage response, signal transduction by p53 class mediator resulting in cell cycle arrest (GO:0006977)
neurotransmitter secretion (GO:0007269)
Rho protein signal transduction (GO:0007266)
nitric oxide mediated signal transduction (GO:0007263)
response to progesterone (GO:0032570)
Rac protein signal transduction (GO:0016601)
telomere maintenance via semi-conservative replication (GO:0032201)
regulation of interleukin-6 biosynthetic process (GO:0045408)
cellular response to retinoic acid (GO:0071300)
cellular response to amino acid stimulus (GO:0071230)
positive regulation of histone acetylation (GO:0035066)
positive regulation of chondrocyte differentiation (GO:0032332)
negative regulation of blood vessel endothelial cell migration (GO:0043537)
positive regulation of blood vessel endothelial cell migration (GO:0043536)
skeletal muscle contraction (GO:0003009)
positive regulation of protein autophosphorylation (GO:0031954)
cellular response to mechanical stimulus (GO:0071260)
protein homotrimerization (GO:0070207)
antigen processing and presentation of exogenous peptide antigen via MHC class II (GO:0019886)
immune response-regulating cell surface receptor signaling pathway involved in phagocytosis (GO:0002433)
inflammatory response to antigenic stimulus (GO:0002437)
establishment of endothelial barrier (GO:0061028)
cGMP biosynthetic process (GO:0006182)
pituitary gland development (GO:0021983)
water transport (GO:0006833)
defense response to virus (GO:0051607)
glycine metabolic process (GO:0006544)
glutamine metabolic process (GO:0006541)
negative regulation of release of cytochrome c from mitochondria (GO:0090201)
positive regulation of release of cytochrome c from mitochondria (GO:0090200)
neuromuscular process controlling balance (GO:0050885)
glycogen catabolic process (GO:0005980)
Golgi to plasma membrane protein transport (GO:0043001)
GPI anchor biosynthetic process (GO:0006506)
membrane protein ectodomain proteolysis (GO:0006509)
apoptotic process involved in morphogenesis (GO:0060561)
termination of RNA polymerase III transcription (GO:0006386)
regulation of heart rate by cardiac conduction (GO:0086091)
NAD biosynthetic process (GO:0009435)
response to amphetamine (GO:0001975)
positive regulation of neutrophil chemotaxis (GO:0090023)
negative regulation of interleukin-6 production (GO:0032715)
positive regulation of bone mineralization (GO:0030501)
drug transmembrane transport (GO:0006855)
cell cycle G1/S phase transition (GO:0044843)
mitotic sister chromatid segregation (GO:0000070)
L-glutamate transport (GO:0015813)
camera-type eye morphogenesis (GO:0048593)
protein homotetramerization (GO:0051289)
negative regulation of sequestering of calcium ion (GO:0051283)
female gonad development (GO:0008585)
positive regulation of release of sequestered calcium ion into cytosol (GO:0051281)
activation of signaling protein activity involved in unfolded protein response (GO:0006987)
positive regulation of ATPase activity (GO:0032781)
modulation of growth of symbiont involved in interaction with host (GO:0044144)
negative regulation of reactive oxygen species metabolic process (GO:2000378)
cAMP-mediated signaling (GO:0019933)
regulation of ARF protein signal transduction (GO:0032012)
O-glycan processing (GO:0016266)
positive regulation of B cell proliferation (GO:0030890)
Fc-gamma receptor signaling pathway involved in phagocytosis (GO:0038096)
Fc-gamma receptor signaling pathway (GO:0038094)
Fc-epsilon receptor signaling pathway (GO:0038095)
positive regulation of vascular endothelial growth factor receptor signaling pathway (GO:0030949)
dendritic cell chemotaxis (GO:0002407)
detection of light stimulus involved in sensory perception (GO:0050962)
positive regulation of lipid storage (GO:0010884)
Arp2/3 complex-mediated actin nucleation (GO:0034314)
actin-myosin filament sliding (GO:0033275)
protein export from nucleus (GO:0006611)
SCF-dependent proteasomal ubiquitin-dependent protein catabolic process (GO:0031146)
anaphase-promoting complex-dependent proteasomal ubiquitin-dependent protein catabolic process (GO:0031145)
SRP-dependent cotranslational protein targeting to membrane (GO:0006614)
positive regulation of myotube differentiation (GO:0010831)
acetyl-CoA metabolic process (GO:0006084)
glutamate metabolic process (GO:0006536)
negative regulation of translational initiation (GO:0045947)
myoblast fusion (GO:0007520)
intracellular estrogen receptor signaling pathway (GO:0030520)
androgen receptor signaling pathway (GO:0030521)
positive regulation of tyrosine phosphorylation of Stat3 protein (GO:0042517)
skeletal muscle fiber development (GO:0048741)
regulation of alternative mRNA splicing, via spliceosome (GO:0000381)
epithelial tube branching involved in lung morphogenesis (GO:0060441)
mammary gland epithelial cell differentiation (GO:0060644)
inner ear morphogenesis (GO:0042472)
odontogenesis of dentin-containing tooth (GO:0042475)
middle ear morphogenesis (GO:0042474)
axoneme assembly (GO:0035082)
lactation (GO:0007595)
blood coagulation, intrinsic pathway (GO:0007597)
blood coagulation (GO:0007596)
transmission of nerve impulse (GO:0019226)
protein K48-linked ubiquitination (GO:0070936)
histone H4 deacetylation (GO:0070933)
neural crest cell development (GO:0014032)
antibacterial humoral response (GO:0019731)
keratinocyte differentiation (GO:0030216)
glutathione derivative biosynthetic process (GO:1901687)
spermatogenesis (GO:0007283)
spermatid development (GO:0007286)
lysosome organization (GO:0007040)
glycosphingolipid biosynthetic process (GO:0006688)
replacement ossification (GO:0036075)
wound healing (GO:0042060)
negative regulation of growth of symbiont in host (GO:0044130)
regulation of Rab GTPase activity (GO:0032313)
regulation of ARF GTPase activity (GO:0032312)
regulation of Rac GTPase activity (GO:0032314)
positive regulation of reactive oxygen species metabolic process (GO:2000379)
endosome to lysosome transport (GO:0008333)
negative regulation of type I interferon production (GO:0032480)
synaptic vesicle exocytosis (GO:0016079)
response to testosterone (GO:0033574)
transferrin transport (GO:0033572)
positive regulation of TOR signaling (GO:0032008)
negative regulation of TOR signaling (GO:0032007)
aorta morphogenesis (GO:0035909)
negative regulation of microtubule depolymerization (GO:0007026)
tumor necrosis factor-mediated signaling pathway (GO:0033209)
intraciliary transport (GO:0042073)
glutathione derivative metabolic process (GO:1901685)
positive regulation of substrate adhesion-dependent cell spreading (GO:1900026)
positive regulation of T-helper cell differentiation (GO:0045624)
oxygen transport (GO:0015671)
ionotropic glutamate receptor signaling pathway (GO:0035235)
melanosome organization (GO:0032438)
cellular response to drug (GO:0035690)
bicarbonate transport (GO:0015701)
preassembly of GPI anchor in ER membrane (GO:0016254)
translational termination (GO:0006415)
negative regulation of angiogenesis (GO:0016525)
positive regulation of smoothened signaling pathway (GO:0045880)
regulation of sensory perception of pain (GO:0051930)
regulation of sensory perception (GO:0051931)
regulation of cellular amino acid metabolic process (GO:0006521)
cellular modified amino acid catabolic process (GO:0042219)
glycolytic process (GO:0006096)
positive regulation of natural killer cell mediated cytotoxicity (GO:0045954)
response to copper ion (GO:0046688)
gluconeogenesis (GO:0006094)
positive regulation of protein targeting to membrane (GO:0090314)
hair follicle morphogenesis (GO:0031069)
heart morphogenesis (GO:0003007)
calcium-independent cell-cell adhesion via plasma membrane cell-adhesion molecules (GO:0016338)
negative regulation of lipid catabolic process (GO:0050995)
tRNA aminoacylation for protein translation (GO:0006418)
long-term memory (GO:0007616)
mitotic nuclear envelope disassembly (GO:0007077)
positive regulation of establishment of protein localization to plasma membrane (GO:0090004)
myeloid cell homeostasis (GO:0002262)
glandular epithelial cell differentiation (GO:0002067)
segment specification (GO:0007379)
cytoplasmic sequestering of transcription factor (GO:0042994)
single strand break repair (GO:0000012)
lipopolysaccharide-mediated signaling pathway (GO:0031663)
ventricular septum development (GO:0003281)
negative regulation of oxidative stress-induced intrinsic apoptotic signaling pathway (GO:1902176)
axonal fasciculation (GO:0007413)
positive regulation of T cell mediated cytotoxicity (GO:0001916)
regulation of growth of symbiont in host (GO:0044126)
ovarian follicle development (GO:0001541)
intrinsic apoptotic signaling pathway in response to endoplasmic reticulum stress (GO:0070059)
chondroitin sulfate biosynthetic process (GO:0030206)
heterophilic cell-cell adhesion via plasma membrane cell adhesion molecules (GO:0007157)
cell-substrate adherens junction assembly (GO:0007045)
positive regulation of collagen biosynthetic process (GO:0032967)
immunoglobulin mediated immune response (GO:0016064)
formation of translation preinitiation complex (GO:0001731)
calcium-dependent cell-cell adhesion via plasma membrane cell adhesion molecules (GO:0016339)
reciprocal meiotic recombination (GO:0007131)
extracellular matrix disassembly (GO:0022617)
morphogenesis of embryonic epithelium (GO:0016331)
adrenal gland development (GO:0030325)
morphogenesis of an epithelial sheet (GO:0002011)
response to vitamin A (GO:0033189)
ATP hydrolysis coupled proton transport (GO:0015991)
regulation of defense response to virus by virus (GO:0050690)
embryonic forelimb morphogenesis (GO:0035115)
embryonic hindlimb morphogenesis (GO:0035116)
positive regulation of receptor internalization (GO:0002092)
spliceosomal complex assembly (GO:0000245)
BMP signaling pathway (GO:0030509)
negative regulation of bone mineralization (GO:0030502)
retina homeostasis (GO:0001895)
cAMP biosynthetic process (GO:0006171)
sensory perception of smell (GO:0007608)
sensory perception of sound (GO:0007605)
G1/S transition of mitotic cell cycle (GO:0000082)
visual perception (GO:0007601)
regulation of circadian sleep/wake cycle, sleep (GO:0045187)
cellular response to ammonium ion (GO:0071242)
epithelial cell maturation (GO:0002070)
aerobic respiration (GO:0009060)
cellular response to glucagon stimulus (GO:0071377)
regulation of long-term neuronal synaptic plasticity (GO:0048169)
cochlea morphogenesis (GO:0090103)
neurotrophin TRK receptor signaling pathway (GO:0048011)
complement activation, classical pathway (GO:0006958)
mRNA splice site selection (GO:0006376)
cranial nerve development (GO:0021545)
cellular glucuronidation (GO:0052695)
NADH dehydrogenase complex assembly (GO:0010257)
positive regulation of nitric oxide biosynthetic process (GO:0045429)
GTP catabolic process (GO:0006184)
gastrulation with mouth forming second (GO:0001702)
extrinsic apoptotic signaling pathway via death domain receptors (GO:0008625)
mesoderm formation (GO:0001707)
negative regulation of neural precursor cell proliferation (GO:2000178)
negative regulation of endothelial cell apoptotic process (GO:2000352)
positive regulation vascular endothelial growth factor production (GO:0010575)
regulation of cellular senescence (GO:2000772)
vasodilation (GO:0042311)
antigen processing and presentation of exogenous peptide antigen via MHC class I, TAP-dependent (GO:0002479)
positive regulation of fat cell differentiation (GO:0045600)
gene silencing by RNA (GO:0031047)
negative regulation of cytokine production involved in immune response (GO:0002719)
positive regulation of cytosolic calcium ion concentration involved in phospholipase C-activating G-protein coupled signaling pathway (GO:0051482)
mitotic spindle assembly checkpoint (GO:0007094)
ceramide biosynthetic process (GO:0046513)
negative regulation of defense response to virus (GO:0050687)
positive regulation of peptidyl-threonine phosphorylation (GO:0010800)
establishment of skin barrier (GO:0061436)
DNA methylation involved in gamete generation (GO:0043046)
transcription elongation from RNA polymerase III promoter (GO:0006385)
polyol biosynthetic process (GO:0046173)
negative regulation of embryonic development (GO:0045992)
negative regulation of BMP signaling pathway (GO:0030514)
positive regulation of BMP signaling pathway (GO:0030513)
negative regulation of transforming growth factor beta receptor signaling pathway (GO:0030512)
positive regulation of transforming growth factor beta receptor signaling pathway (GO:0030511)
positive regulation of tyrosine phosphorylation of Stat5 protein (GO:0042523)
collagen fibril organization (GO:0030199)
ventricular septum morphogenesis (GO:0060412)
isotype switching (GO:0045190)
establishment or maintenance of epithelial cell apical/basal polarity (GO:0045197)
negative regulation of growth of symbiont involved in interaction with host (GO:0044146)
cardiac muscle contraction (GO:0060048)
sprouting angiogenesis (GO:0002040)
chromatin assembly (GO:0031497)
blood circulation (GO:0008015)
very long-chain fatty acid metabolic process (GO:0000038)
oligodendrocyte development (GO:0014003)
embryonic digit morphogenesis (GO:0042733)
fibrinolysis (GO:0042730)
protein destabilization (GO:0031648)
bile acid and bile salt transport (GO:0015721)
multicellular organism growth (GO:0035264)
glycogen biosynthetic process (GO:0005978)
non-recombinational repair (GO:0000726)
double-strand break repair via homologous recombination (GO:0000724)
cellular response to estradiol stimulus (GO:0071392)
mitochondrial electron transport, NADH to ubiquinone (GO:0006120)
calcium ion transmembrane transport (GO:0070588)
bone resorption (GO:0045453)
intrinsic apoptotic signaling pathway in response to oxidative stress (GO:0008631)
female pregnancy (GO:0007565)
placenta development (GO:0001890)
chemokine-mediated signaling pathway (GO:0070098)
thymus development (GO:0048538)
leukotriene biosynthetic process (GO:0019370)
muscle filament sliding (GO:0030049)
triglyceride homeostasis (GO:0070328)
response to hyperoxia (GO:0055093)
endothelial cell proliferation (GO:0001935)
positive regulation of endothelial cell proliferation (GO:0001938)
cholesterol efflux (GO:0033344)
positive regulation of osteoclast differentiation (GO:0045672)
negative regulation of osteoclast differentiation (GO:0045671)
reciprocal DNA recombination (GO:0035825)
negative regulation of endothelial cell proliferation (GO:0001937)
mammary gland alveolus development (GO:0060749)
innervation (GO:0060384)
smoothened signaling pathway (GO:0007224)
integrin-mediated signaling pathway (GO:0007229)
regulation of transcription involved in cell fate commitment (GO:0060850)
platelet activation (GO:0030168)
ruffle organization (GO:0031529)
appendage development (GO:0048736)
cellular defense response (GO:0006968)
osteoblast differentiation (GO:0001649)
neuropeptide signaling pathway (GO:0007218)
trophectodermal cell differentiation (GO:0001829)
blastocyst development (GO:0001824)
gamma-aminobutyric acid signaling pathway (GO:0007214)
rRNA transcription (GO:0009303)
endocrine pancreas development (GO:0031018)
meiotic cell cycle (GO:0051321)
inner ear development (GO:0048839)
digestive tract morphogenesis (GO:0048546)
phagosome maturation (GO:0090382)
endoderm development (GO:0007492)
sympathetic nervous system development (GO:0048485)
protein kinase C-activating G-protein coupled receptor signaling pathway (GO:0007205)
limb development (GO:0060173)
response to BMP (GO:0071772)
hippocampus development (GO:0021766)
peripheral nervous system development (GO:0007422)
lung alveolus development (GO:0048286)
post-anal tail morphogenesis (GO:0036342)
keratinization (GO:0031424)
cell volume homeostasis (GO:0006884)
viral transcription (GO:0019083)
retina layer formation (GO:0010842)
olfactory bulb development (GO:0021772)
multicellular organismal development (GO:0007275)
telencephalon development (GO:0021537)
protein kinase B signaling (GO:0043491)
calcium ion import (GO:0070509)
cellular response to BMP stimulus (GO:0071773)
regulation of transcription involved in G1/S transition of mitotic cell cycle (GO:0000083)
neuron migration (GO:0001764)
endosome organization (GO:0007032)
Golgi organization (GO:0007030)
respiratory burst (GO:0045730)
nucleobase-containing small molecule interconversion (GO:0015949)
face morphogenesis (GO:0060325)
organ formation (GO:0048645)
vasculogenesis (GO:0001570)
ephrin receptor signaling pathway (GO:0048013)
regulation of MHC class I biosynthetic process (GO:0045343)
forebrain development (GO:0030900)
midbrain development (GO:0030901)
hindbrain development (GO:0030902)
regulation of neuron migration (GO:2001222)
post-embryonic development (GO:0009791)
viral genome replication (GO:0019079)
I-kappaB kinase/NF-kappaB signaling (GO:0007249)
spinal cord development (GO:0021510)
outflow tract morphogenesis (GO:0003151)
endoplasmic reticulum organization (GO:0007029)
DNA replication initiation (GO:0006270)
pancreas development (GO:0031016)
tricarboxylic acid cycle (GO:0006099)
protein sumoylation (GO:0016925)
skin development (GO:0043588)
one-carbon metabolic process (GO:0006730)
execution phase of apoptosis (GO:0097194)
protein import into nucleus, translocation (GO:0000060)
protein ubiquitination involved in ubiquitin-dependent protein catabolic process (GO:0042787)
cytolysis (GO:0019835)
hippo signaling (GO:0035329)
excretion (GO:0007588)
digestion (GO:0007586)
signal transduction involved in regulation of gene expression (GO:0023019)
peptidyl-cysteine modification (GO:0018198)
semaphorin-plexin signaling pathway (GO:0071526)
skeletal muscle cell differentiation (GO:0035914)
cytokinetic process (GO:0032506)
sperm motility (GO:0030317)
photoreceptor cell maintenance (GO:0045494)
cartilage condensation (GO:0001502)
endodermal cell differentiation (GO:0035987)
retina development in camera-type eye (GO:0060041)
sex differentiation (GO:0007548)
DNA integration (GO:0015074)
viral life cycle (GO:0019058)
palate development (GO:0060021)
bone morphogenesis (GO:0060349)
bone development (GO:0060348)
lens development in camera-type eye (GO:0002088)
central nervous system development (GO:0007417)
translational initiation (GO:0006413)
response to ischemia (GO:0002931)
chondrocyte differentiation (GO:0002062)
cell aggregation (GO:0098743)
platelet-derived growth factor receptor signaling pathway (GO:0048008)
translation (GO:0006412)
lipoprotein metabolic process (GO:0042157)
lung development (GO:0030324)
translational elongation (GO:0006414)
decidualization (GO:0046697)
dentate gyrus development (GO:0021542)
SMAD protein signal transduction (GO:0060395)
osteoblast development (GO:0002076)
cochlea development (GO:0090102)
vascular endothelial growth factor receptor signaling pathway (GO:0048010)
brain development (GO:0007420)
cerebellum development (GO:0021549)
cerebral cortex development (GO:0021987)
protein autoubiquitination (GO:0051865)
regulation of myelination (GO:0031641)
protein localization to cell surface (GO:0034394)
ectoderm development (GO:0007398)
cell redox homeostasis (GO:0045454)
embryo implantation (GO:0007566)
nervous system development (GO:0007399)
